# Supplementary material for: Estimation of Protein and Amino Acid Requirements in Layer Chicks Depending on Dynamic Model
Source: Animals (Basel). 2024 Feb 29;14(5):764. doi: 10.3390/ani14050764 (PMC10930605; doi:10.3390/ani14050764)
Supplement: Supplementary file 1 [file animals-14-00764-s001.zip]

Archive with 1 entries (1 files):
- animals-2861680-supplementary.pdf
